# Supplementary material for: Ulcerative colitis, Crohn’s disease, and irritable bowel syndrome have different profiles of extracellular matrix turnover, which also reflects disease activity in Crohn’s disease
Source: PLoS One. 2017 Oct 13;12(10):e0185855. doi: 10.1371/journal.pone.0185855 (PMC5640222; doi:10.1371/journal.pone.0185855)
Supplement: S1 Data — Data for the VICM data can be reviewed in the original article by Mortensen et al. [14]. (XLSX) [file pone.0185855.s001.xlsx]

## Sheet: Figure 2
Disease	Diagnosis	Patientnr.	BGM	EL-NE	C5M	Pro-C5	CRP
UC	0	1008	62.051	11.333	8.633	779.013	14
UC	0	10010	47.533	5.935	5.549	347.01	9
UC	0	10045	60.301	6.316	10.67	586.422
UC	0	10048	25.253	3.794	6.597	504.757	10
UC	0	10019	37.73	6.582	5.263	447.592	4
UC	0	10042	62.682	25.481	8.071	667.839	4
UC	0	10041	32.857	7.925	7.604	448.615	4
UC	0	10049	33.187	7.008	7.539	524.105
UC	0	10022	113.236	15.081	7.206	866.307	7
UC	0	1037	46.432	5.263	9.665	635.542	9
UC	0	10066	36.042	4.042	6.587	443.039	8
UC	0	10023	30.715	3.519	6.512	329.395	46
UC	0	10027	67.548	2.577	6.638	965.576	26
UC	0	10012	26.515	4.217	9.219	425.407	9
UC	0	1009	44.741	8.465	8.602	623.692	7
UC	0	1032	44.172	2.805	8.57	547.568	8
UC	0	10018	51.827	5.277	5.961	509.06	12
UC	0	1004	43.803	4.626	9.514	434.259	16
UC	0	10007	43.301	5.105	10.376	638.031	9
UC	0	10033	29.744	6.244	5.823	272.194	4
UC	0	1015	64.784	12.596	5.938	1100.42	4
UC	0	10029	30.225	5.875	5.463	566.79	8
UC	0	10001	35.417	2.935	8.361	458.712	9
UC	0	1033	52.926	6.656	6.044	736.575	6
UC	0	10038	58.726	4.289	9.26	496.691	23
UC	0	10006	39.465	3.877	9.441	597.405	9
UC	0	1007	33.372	5.798	11.537	792.718	9
UC	0	1006	88.216	11.831	6.171	876.412	35
UC	0	10008	80.722	15.805	1.396	792.505	4
UC	0	1036	53.959	16.635	5.867	808.681	4
UC	0	10020	72.465	4.493	7.912	583.957	4
UC	0	1010	44.756	5.725	7.395	427.531	4
UC	0	1017	46.956	3.201	8.199	515.342	10
UC	0	10043	30.414	2.938	28.955	581.111	4
UC	0	10036	60.307	8.101	6.19	768.108	30
UC	0	10058	31.756	3.026	8.099	299.264	4
UC	0	10002	38.393	11.39	7.954	511.558	9
UC	0	10005	60.93	6.169	12.924	1268.03	4
UC	0	10009	75.321	6.125	7.25	485.435	4
UC	0	10037	57.433	8.315	11.725	690.904	5
UC	0	1042	36.445	6.042	9.278	605.133	6
UC	0	10051	72.685	14.465	15.254	698.33	-
UC	0	10016	68.129	10.682	7.146	591.485	5
UC	0	10040	35.665	4.472	8.72	340.495	4
UC	0	10011	34.665	3.028	8.518	562.838	4
UC	0	10059	40.857		9.848	569.545	4
UC	0	1014	50.509	3.391	6.598	454.807	7
UC	0	10044	48.068	47.104	5.67	469.919	54
UC	0	1024	37.641	8.921	12.85	331.176	15
UC	0	10013	8.257		23.796	417.636	25
UC	0	10032	113.649	21.707	7.292	827.757	4
UC	0	10017	92.871	10.795	6.013	669.86	8
UC	0	10021	17.591	4.891	6.916	326.932	4
UC	0	10039	74.12	4.993	7.47	660.435	4
UC	0	10028	41.61	2.318	8.696	442.148	11
UC	0	10060	39.049	5.245	6.777	454.355	4
UC	0	1025	27.082	2.17	9.965	453.8	4
UC	0	1016	52.763	6.565	8.413	391.198	4
UC	0	10050	35.694	4.443	9.382	465.687	9
UC	0	10000	33.398	2.424	6.97	291.376	9
CD	1	14275343	10.142	4.396	9.463	455.391	1
CD	1	14705961	11.076	3.811	7.61	393.317	1
CD	1	14144373	9.794	2.852	9.67	290.323	1
CD	1	14144616	23.729	3.805	6.491	397.98	2
CD	1	14144351	17.083	3.758	7.684	706.853	2
CD	1	14222810	16.622	3.697	8.304	343.1	3
CD	1	14706064	15.007	2.467	10.154	414.118	3
CD	1	14275516	18.235	1.497	9.654	341.639	3
CD	1	14144513	10.788	1.497	9.947	636.411	3
CD	1	14234684	26.9	14.601	7.807	484.102	3
CD	1	14144421	10.205	1.497	7.607	820.504	4
CD	1	14222773	26.732	2.668	10.212	370.015	6
CD	1	14275446	6.934	1.497	9.876	915.857	6
CD	1	14276113	9.812	1.497	9.171	422.403	7
CD	1	14275391	8.56	2.482	6.68	440.926	8
CD	1	14043643	10.81	1.752	14.059	579.46	8
CD	1	14043444	12.839	2.039	5.869	632.291	10
CD	1	14276043	15.718	1.497	7.255	395.945	15
CD	1	14275133	12.599	12.183	10.743	227.323	15
CD	1	14229014	18.238	2.793	6.973	882.747	16
CD	1	14144491	16.796	1.497	7.333	360.787	17
CD	1	14144594	18.564	2.269	7.977	558.067	28
CD	1	14144756	28.456	1.497	8.634	474.772	35
CD	1	14144524	11.267	5.362	5.88	343.654	48
CD	1	14043481	16.929	4.272	9.292	313.225	1
CD	1	14222854	9.987	1.956	8.667	328.172	1
CD	1	14144476	10.127	1.497	7.562	261.024	3
CD	1	14043573	11.371	1.497	4.602	597.448	3
CD	1	14234732	14.69	1.497	12.72	216.773	3
CD	1	14275612	12.871	1.497	10.44	463.202	3
CD	1	14043595	26.081	1.497	10.666	597.239	3
CD	1	14706020	10.804	1.497	8.689	370.866	3
CD	1	14275586	14.162	4.325	13.608	391.099	4
CD	1	14043610	8.739	2.935	8.761	286.468	5
CD	1	14706123	11.901	1.815	9.159	379.183	5
CD	1	14275763	12.706	1.497	9.848	492.598	8
CD	1	14144642	16.007	4.585	7.52	459.127	10
CD	1	14275914	13.164	2.29	8.435	401.242	11
CD	1	14222832	32.622	9.354	8.934	463.161	16
CD	1	14043632	18.648	1.497	8.021	628.365	17
CD	1	14275553	15.235	3.796	7.981	173.815	19
CD	1	14144546	35.367	1.497	10.028	275.61	26
CD	1	14706473	12.277	4.45	5.379	722.034	1
CD	1	14144410	33.306	2.36	8.097	493.35	1
CD	1	14275936	7.209	1.504	5.097	359.494	1
CD	1	14275903	10.448	5.414	8.343	395.167	1
CD	1	14274960	10.464	1.766	9.88	346.503	2
CD	1	14043551	10.1	3.111	9.212	509.69	2
CD	1	14274971	14.701	1.497	8.694	1208.56	2
CD	1	14043606	18.63	2.065	8.125	568.151	3
CD	1	14275774	15.48	4.821	8.639	479.555	3
CD	1	14706381	14.02	3.452	8.885	616.276	3
CD	1	14234986	19.913	1.497	13.854	311.731	5
CD	1	14706370	13.763	2.772	6.594	320.359	5
CD	1	14275590	18.55	5.365	10.896	941.818	5
CD	1	14144443	13.546	2.682	10.647	354.538	6
CD	1	14275424	12.817	3.802	8.043	534.991	7
CD	1	14043433	19.632	3.867	8.683	509.501	8
CD	1	14144620	24.681	2.206	9.612	604.021	9
CD	1	14275601	18.415	5.751	8.067	507.556	13
CD	1	14144362	5.094	1.497	9.801	327.352	13
CD	1	14275472	21.537	3	13.281	395.518	14
CD	1	14043562	19.153	1.497	8.141	495.164	14
CD	1	14275450		1.497	12.608	465.489	15
CD	1	14223005	16.59	6.281	6.095	495.933	18
CD	1	14275122	31.961	5.456	6.617	428.609	26
CD	1	14275111	29.939	1.497	11.225	513.757	28
CD	1	14043514	12.241	1.523	5.915	632.263	33
CD	1	14706576	40.49	2.218	9.372	559.215	47
CD	1	14144502	31.303	1.497	12.442	520.986	50
CD	1	14275026	45.906	11.182	5.07	397.945	54
CD	1	14276220	9.646	2.589	8.889	533.414	1
IBS	2	14043621	12.885	3.284	7.429	373.022	14
IBS	2	14144340	14.249	1.582	12.362	680.304	12
IBS	2	14144535	15.634	1.935	6.644	453.609	6
IBS	2	14144561	18.15	2.97	8.767	474.37	29
IBS	2	14144583	17.825	1.486	7.346	696.846	9
IBS	2	14144734	18.374	2.869	8.685	329.616	11
IBS	2	14234710	14.027	1.497	7.792	258.594	14
IBS	2	14275413	17.734	1.497	9.905	323.951	14
IBS	2	14275623	17.714	4.278	10.129	312.369	14
IBS	2	14275925	14.718	1.497	6.454	325.405	29
IBS	2	14276054	13.904	1.497	6.265	302.461	26
IBS	2	14276231	13.474	3.809	8.094	243.809	7
IBS	2	14706086	28.819	1.138	6.423	245.2	24
IBS	2	14043455	13.123	6.241	6.793	478.026	5
IBS	2	14043470	18.574	1.497	7.104	126.845	2
IBS	2	14144454	11.816	1.497	13.284	628.884	2
IBS	2	14144550	15.799	1.497	7.853	490.461	3
IBS	2	14144745	25.705	1.497	9.872	450.478	4
IBS	2	14234721	14.556	1.497	9.354	334.4	3
IBS	2	14234791	13.328	1.497	6.418	338.756	1
IBS	2	14275015	7.082	1.497	5.781	351.181	1
IBS	2	14706016	11.191	2.506	6.227	453.64	2
Healthy donors	3	1	5.8257	3.76195	4.27785	145.862
Healthy donors	3	2	15.5457	2.39445	5.52805	215.573
Healthy donors	3	3	15.5673	2.67572	5.9071	271.26
Healthy donors	3	4	12.1419	2.86291	5.15565	225.779
Healthy donors	3	5	24.1947	2.60841	5.03595	164.965
Healthy donors	3	6	11.3859	2.02887	5.55085	164.258
Healthy donors	3	7	3.7953	3.04398	7.44895	390.707
Healthy donors	3	8	8.8632	1.97648	4.97705	250.974
Healthy donors	3	9	30.3309	3.97476	8.5823	184.67
Healthy donors	3	10	25.2999	2.45507	5.58505	164.536
Healthy donors	3	11	42.5052	2.56405	5.20315	263.666
Healthy donors	3	12	27.1719	2.9826	6.47615	413.012
Healthy donors	3	13	15.066	3.28834	6.4638	165.459
Healthy donors	3	14	25.0173	2.49445	6.02205	184.031
Healthy donors	3	15	34.1541	1.99503	5.26775	242.124
Healthy donors	3	16	28.1439	3.26004	3.67365	313.756
Healthy donors	3	17	20.4705	2.59751	5.5024	198.806
Healthy donors	3	18	64.1835	2.34455	4.36905	536.426
Healthy donors	3	19	22.2336	2.8392	6.1294	240.187
Healthy donors	3	20	37.3014	2.34168	5.89665	321.227
Healthy donors	3	21	8.9172	2.52639	5.24685	237.713
Healthy donors	3	22	8.3574	3.58987	4.3643	331.857
Healthy donors	3	23	33.3873	2.96788	5.89665	179.941
Healthy donors	3	24	23.2155	1.84398	5.33425	181.546

## Sheet: Figure 3 Crohn's disease
CDAI	Active_disease	5mgCRP	Immunosupresant	CRP	C5M	Pro_C5	Composite index Pro-C5	Composite index CRP
32	0	0	1	1	5.379	722.034	0.494759	0.435798
40	0	0	0	5	8.761	286.468	0.448218	0.491426
42	0	1	1	5	13.854	311.731	0.45981	0.491426
44	0	0	0	4	13.608	391.099	0.516699	0.477445
47	0	0	1	3	8.304	343.1	0.265846	0.463499
48	0	0	0	1	8.097	493.35	0.583041	0.435798
56	0	1	1	6	10.212	370.015	0.497977	0.505421
60	0	0	0	2	9.88	346.503	0.487438	0.449609
71	0	0	1	3	10.154	414.118	0.303781	0.463499
75	0	0	1	3	8.125	568.151	0.39533	0.463499
82	0	0	0	3	7.562	261.024	0.431761	0.463499
82	0	1	0	16	8.934	463.161	0.767289	0.641419
90	0	0	1	1	9.463	455.391	0.327173	0.435798
91	0	1	1	8	8.683	509.501	0.588583	0.533364
93	0	0	0	3	4.602	597.448	0.647613	0.463499
94	0	0	1	1	5.097	359.494	0.27433	0.435798
94	0	1	1	17	8.021	628.365	0.661542	0.654191
102	0	0	0	5	9.159	379.183	0.508884	0.491426
103	0	1	1	10	5.869	632.291	0.663846	0.561099
104	0	1	1	8	9.848	492.598	0.577797	0.533364
124	0	0	1	3	12.72	216.773	0.206286	0.463499
128	0	0	1	2	9.212	509.69	0.359291	0.449609
128	0	1	0	48	5.88	343.654	0.70668	0.914747
130	0	1	1	13	8.067	507.556	0.587346	0.601945
132	0	1	1	10	7.52	459.127	0.556226	0.561099
139	0	0	1	2	6.491	397.98	0.294896	0.449609
143	0	0	0	1	7.61	393.317	0.518153	0.435798
145	0	0	1	1	8.889	533.414	0.373751	0.435798
146	0	1	1	16	6.973	882.747	0.792164	0.641419
148	0	0	1	1	9.292	313.225	0.250821	0.435798
151	1	1	0	26	6.617	428.609	0.750701	0.757931
155	1	0	1	3	10.44	463.202	0.331703	0.463499
159	1	1	1	6	9.876	915.857	0.806112	0.505421
162	1	0	1	3	8.639	479.555	0.341288	0.463499
165	1	0	0	5	6.594	320.359	0.470311	0.491426
167	1	1	1	47	9.372	559.215	0.619783	0.910278
170	1	1	1	7	8.043	534.991	0.604687	0.519408
180	1	1	0	28	7.977	558.067	0.808799	0.777877
195	1	1	0	9	9.612	604.021	0.826765	0.547268
199	1	0	0	4	7.607	820.504	0.767485	0.477445
205	1	0	1	3	10.666	597.239	0.413723	0.463499
208	1	1	1	50	12.442	520.986	0.595865	0.923083
209	1	1	1	11	8.435	401.242	0.518465	0.574835
210	1	1	1	33	5.915	632.263	0.663829	0.822483
211	1	0	1	3	8.885	616.276	0.425896	0.463499
212	1	0	0	2	7.684	706.853	0.710084	0.449609
214	1	1	0	13	9.801	327.352	0.697731	0.601945
215	1	0	1	5	10.896	941.818	0.635538	0.491426
223	1	0	1	1	8.343	395.167	0.293362	0.435798
224	1	0	1	3	8.689	370.866	0.280313	0.463499
231	1	1	0	14	13.281	395.518	0.73409	0.61528
238	1	1	0	15	7.255	395.945	0.734309	0.628443
248	1	0	0	3	9.654	341.639	0.484248	0.463499
252	1	0	1	1	8.667	328.172	0.258267	0.435798
253	1	1	0	18	6.095	495.933	0.782297	0.666744
257	1	1	0	26	10.028	275.61	0.668337	0.757931
268	1	1	0	17	7.333	360.787	0.715916	0.654191
280	1	1	1	54	5.07	397.945	0.516303	0.937551
288	1	0	0	1	9.67	290.323	0.450723	0.435798
288	1	1	0	8	6.68	440.926	0.756703	0.533364
296	1	1	0	7	9.171	422.403	0.747639	0.519408
310	1	1	1	14	8.141	495.164	0.579439	0.61528
323	1	1	1	15	10.743	227.323	0.405474	0.628443
339	1	1	0	8	14.059	579.46	0.817334	0.533364
343	1	1	0	28	11.225	513.757	0.790161	0.777877
418	1	0	0	3	9.947	636.411	0.67059	0.463499
466	1	0	1	2	8.694	1208.56	0.778398	0.449609

## Sheet: Figure 3 Ulcerative colitis
St. Mark score	Active disease	<5mgCRP	CRP	C5M	Pro-C5
5	1	1	14	8.633	779.013
6	1	1	9	5.549	347.01
6	1			10.67	586.422
5	1	1	10	6.597	504.757
3	1	0	4	5.263	447.592
3	1	0	4	8.071	667.839
3	1	0	4	7.604	448.615
3	1			7.539	524.105
6	1	1	7	7.206	866.307
7	1	1	9	9.665	635.542
3	1	1	8	6.587	443.039
3	1	1	46	6.512	329.395
4	1	1	26	6.638	965.576
3	1	1	9	9.219	425.407
4	1	1	7	8.602	623.692
6	1	1	8	8.57	547.568
4	1	1	12	5.961	509.06
6	1	1	16	9.514	434.259
4	1	1	9	10.376	638.031
5	1	0	4	5.823	272.194
5	1	0	4	5.938	1100.42
5	1	1	8	5.463	566.79
5	1	1	9	8.361	458.712
4	1	1	6	6.044	736.575
4	1	1	23	9.26	496.691
7	1	1	9	9.441	597.405
6	1	1	9	11.537	792.718
6	1	1	35	6.171	876.412
3	1	0	4	1.396	792.505
4	1	0	4	5.867	808.681
3	1	0	4	7.912	583.957
5	1	0	4	7.395	427.531
6	1	1	10	8.199	515.342
3	1	0	4	28.955	581.111
6	1	1	30	6.19	768.108
6	1	0	4	8.099	299.264
6	1	1	9	7.954	511.558
4	1	0	4	12.924	1268.03
6	1	0	4	7.25	485.435
5	1	0	5	11.725	690.904
5	1	1	6	9.278	605.133
9	1		-	15.254	698.33
4	1	0	5	7.146	591.485
3	1	0	4	8.72	340.495
3	1	0	4	8.518	562.838
6	1	0	4	9.848	569.545
8	1	1	7	6.598	454.807
7	1	1	54	5.67	469.919
7	1	1	15	12.85	331.176
5	1	1	25	23.796	417.636
3	1	0	4	7.292	827.757
7	1	1	8	6.013	669.86
3	1	0	4	6.916	326.932
3	1	0	4	7.47	660.435
0	0	1	11	8.696	442.148
0	0	0	4	6.777	454.355
0	0	0	4	9.965	453.8
0	0	0	4	8.413	391.198
0	0	1	9	9.382	465.687
0	0	1	9	6.97	291.376

## Sheet: Figure 4
	BGM Ileum	BGM colon	EL-NE ileum	EL-NE Colon
	6.934	31.961	1.497	5.456			BGM	Q1	Q2	Q3	Q4
	18.564	15.48	2.269	4.821			colon	40	55.5556	44.4444	88.8889
	10.205	13.763	1.497	2.772			Ileal	60	44.4444	55.5556	11.1111
	17.083	40.49	3.758	2.218			total	100	100	100	100
	15.718	12.817	1.497	3.802
	18.235	24.681	1.497	2.206
	16.796	31.303	1.497	1.497			EL-NE	Q1	Q2	Q3	Q4
	9.794	12.241	2.852	1.523			colon	50	55.5556	66.6667	77.7778
	8.56	14.02	2.482	3.452			Ileal	50	44.4444	33.3333	22.2222
	9.812	5.094	1.497	1.497			total	100	100	100	100
	12.599	18.55	12.183	5.365
	10.81	10.448	1.752	5.414
	10.788	21.537	1.497	3			BGM + EL-NE	Q1	Q2	Q3	Q4
	12.871	16.59	1.497	6.281			colon	17	56	71	89
	26.081	45.906	1.497	11.182			Ileal	83	44	29	11
	13.164	19.153	2.29	1.497			total	100	100	100	100
	10.804	29.939	1.497	1.497
	9.987	14.701	1.956	1.497
	35.367		1.497

## Sheet: Table 2
Disease	Diagnosis	BGM	EL-NE	C5M	Pro-C5	CRP
UC	0	62.051	11.333	8.633	779.013	14
UC	0	47.533	5.935	5.549	347.01	9
UC	0	60.301	6.316	10.67	586.422
UC	0	25.253	3.794	6.597	504.757	10
UC	0	37.73	6.582	5.263	447.592	4
UC	0	62.682	25.481	8.071	667.839	4
UC	0	32.857	7.925	7.604	448.615	4
UC	0	33.187	7.008	7.539	524.105
UC	0	113.236	15.081	7.206	866.307	7
UC	0	46.432	5.263	9.665	635.542	9
UC	0	36.042	4.042	6.587	443.039	8
UC	0	30.715	3.519	6.512	329.395	46
UC	0	67.548	2.577	6.638	965.576	26
UC	0	26.515	4.217	9.219	425.407	9
UC	0	44.741	8.465	8.602	623.692	7
UC	0	44.172	2.805	8.57	547.568	8
UC	0	51.827	5.277	5.961	509.06	12
UC	0	43.803	4.626	9.514	434.259	16
UC	0	43.301	5.105	10.376	638.031	9
UC	0	29.744	6.244	5.823	272.194	4
UC	0	64.784	12.596	5.938	1100.42	4
UC	0	30.225	5.875	5.463	566.79	8
UC	0	35.417	2.935	8.361	458.712	9
UC	0	52.926	6.656	6.044	736.575	6
UC	0	58.726	4.289	9.26	496.691	23
UC	0	39.465	3.877	9.441	597.405	9
UC	0	33.372	5.798	11.537	792.718	9
UC	0	88.216	11.831	6.171	876.412	35
UC	0	80.722	15.805	1.396	792.505	4
UC	0	53.959	16.635	5.867	808.681	4
UC	0	72.465	4.493	7.912	583.957	4
UC	0	44.756	5.725	7.395	427.531	4
UC	0	46.956	3.201	8.199	515.342	10
UC	0	30.414	2.938	28.955	581.111	4
UC	0	60.307	8.101	6.19	768.108	30
UC	0	31.756	3.026	8.099	299.264	4
UC	0	38.393	11.39	7.954	511.558	9
UC	0	60.93	6.169	12.924	1268.03	4
UC	0	75.321	6.125	7.25	485.435	4
UC	0	57.433	8.315	11.725	690.904	5
UC	0	36.445	6.042	9.278	605.133	6
UC	0	72.685	14.465	15.254	698.33	-
UC	0	68.129	10.682	7.146	591.485	5
UC	0	35.665	4.472	8.72	340.495	4
UC	0	34.665	3.028	8.518	562.838	4
UC	0	40.857	Range?	9.848	569.545	4
UC	0	50.509	3.391	6.598	454.807	7
UC	0	48.068	47.104	5.67	469.919	54
UC	0	37.641	8.921	12.85	331.176	15
UC	0	8.257		23.796	417.636	25
UC	0	113.649	21.707	7.292	827.757	4
UC	0	92.871	10.795	6.013	669.86	8
UC	0	17.591	4.891	6.916	326.932	4
UC	0	74.12	4.993	7.47	660.435	4
UC	0	41.61	2.318	8.696	442.148	11
UC	0	39.049	5.245	6.777	454.355	4
UC	0	27.082	2.17	9.965	453.8	4
UC	0	52.763	6.565	8.413	391.198	4
UC	0	35.694	4.443	9.382	465.687	9
UC	0	33.398	2.424	6.97	291.376	9
CD	1	10.142	4.396	9.463	455.391	1
CD	1	11.076	3.811	7.61	393.317	1
CD	1	9.794	2.852	9.67	290.323	1
CD	1	23.729	3.805	6.491	397.98	2
CD	1	17.083	3.758	7.684	706.853	2
CD	1	16.622	3.697	8.304	343.1	3
CD	1	15.007	2.467	10.154	414.118	3
CD	1	18.235	1.497	9.654	341.639	3
CD	1	10.788	1.497	9.947	636.411	3
CD	1	26.9	14.601	7.807	484.102	3
CD	1	10.205	1.497	7.607	820.504	4
CD	1	26.732	2.668	10.212	370.015	6
CD	1	6.934	1.497	9.876	915.857	6
CD	1	9.812	1.497	9.171	422.403	7
CD	1	8.56	2.482	6.68	440.926	8
CD	1	10.81	1.752	14.059	579.46	8
CD	1	12.839	2.039	5.869	632.291	10
CD	1	15.718	1.497	7.255	395.945	15
CD	1	12.599	12.183	10.743	227.323	15
CD	1	18.238	2.793	6.973	882.747	16
CD	1	16.796	1.497	7.333	360.787	17
CD	1	18.564	2.269	7.977	558.067	28
CD	1	28.456	1.497	8.634	474.772	35
CD	1	11.267	5.362	5.88	343.654	48
CD	1	16.929	4.272	9.292	313.225	1
CD	1	9.987	1.956	8.667	328.172	1
CD	1	10.127	1.497	7.562	261.024	3
CD	1	11.371	1.497	4.602	597.448	3
CD	1	14.69	1.497	12.72	216.773	3
CD	1	12.871	1.497	10.44	463.202	3
CD	1	26.081	1.497	10.666	597.239	3
CD	1	10.804	1.497	8.689	370.866	3
CD	1	14.162	4.325	13.608	391.099	4
CD	1	8.739	2.935	8.761	286.468	5
CD	1	11.901	1.815	9.159	379.183	5
CD	1	12.706	1.497	9.848	492.598	8
CD	1	16.007	4.585	7.52	459.127	10
CD	1	13.164	2.29	8.435	401.242	11
CD	1	32.622	9.354	8.934	463.161	16
CD	1	18.648	1.497	8.021	628.365	17
CD	1	15.235	3.796	7.981	173.815	19
CD	1	35.367	1.497	10.028	275.61	26
CD	1	12.277	4.45	5.379	722.034	1
CD	1	33.306	2.36	8.097	493.35	1
CD	1	7.209	1.504	5.097	359.494	1
CD	1	10.448	5.414	8.343	395.167	1
CD	1	10.464	1.766	9.88	346.503	2
CD	1	10.1	3.111	9.212	509.69	2
CD	1	14.701	1.497	8.694	1208.56	2
CD	1	18.63	2.065	8.125	568.151	3
CD	1	15.48	4.821	8.639	479.555	3
CD	1	14.02	3.452	8.885	616.276	3
CD	1	19.913	1.497	13.854	311.731	5
CD	1	13.763	2.772	6.594	320.359	5
CD	1	18.55	5.365	10.896	941.818	5
CD	1	13.546	2.682	10.647	354.538	6
CD	1	12.817	3.802	8.043	534.991	7
CD	1	19.632	3.867	8.683	509.501	8
CD	1	24.681	2.206	9.612	604.021	9
CD	1	18.415	5.751	8.067	507.556	13
CD	1	5.094	1.497	9.801	327.352	13
CD	1	21.537	3	13.281	395.518	14
CD	1	19.153	1.497	8.141	495.164	14
CD	1		1.497	12.608	465.489	15
CD	1	16.59	6.281	6.095	495.933	18
CD	1	31.961	5.456	6.617	428.609	26
CD	1	29.939	1.497	11.225	513.757	28
CD	1	12.241	1.523	5.915	632.263	33
CD	1	40.49	2.218	9.372	559.215	47
CD	1	31.303	1.497	12.442	520.986	50
CD	1	45.906	11.182	5.07	397.945	54
CD	1	9.646	2.589	8.889	533.414	1
IBS	2	12.885	3.284	7.429	373.022	14
IBS	2	14.249	1.582	12.362	680.304	12
IBS	2	15.634	1.935	6.644	453.609	6
IBS	2	18.15	2.97	8.767	474.37	29
IBS	2	17.825	1.486	7.346	696.846	9
IBS	2	18.374	2.869	8.685	329.616	11
IBS	2	14.027	1.497	7.792	258.594	14
IBS	2	17.734	1.497	9.905	323.951	14
IBS	2	17.714	4.278	10.129	312.369	14
IBS	2	14.718	1.497	6.454	325.405	29
IBS	2	13.904	1.497	6.265	302.461	26
IBS	2	13.474	3.809	8.094	243.809	7
IBS	2	28.819	1.138	6.423	245.2	24
IBS	2	13.123	6.241	6.793	478.026	5
IBS	2	18.574	1.497	7.104	126.845	2
IBS	2	11.816	1.497	13.284	628.884	2
IBS	2	15.799	1.497	7.853	490.461	3
IBS	2	25.705	1.497	9.872	450.478	4
IBS	2	14.556	1.497	9.354	334.4	3
IBS	2	13.328	1.497	6.418	338.756	1
IBS	2	7.082	1.497	5.781	351.181	1
IBS	2	11.191	2.506	6.227	453.64	2
colonic CD	3	16.929	4.272	9.292	313.225	1
colonic CD	3	9.987	1.956	8.667	328.172	1
colonic CD	3	10.127	1.497	7.562	261.024	3
colonic CD	3	11.371	1.497	4.602	597.448	3
colonic CD	3	14.69	1.497	12.72	216.773	3
colonic CD	3	12.871	1.497	10.44	463.202	3
colonic CD	3	26.081	1.497	10.666	597.239	3
colonic CD	3	10.804	1.497	8.689	370.866	3
colonic CD	3	14.162	4.325	13.608	391.099	4
colonic CD	3	8.739	2.935	8.761	286.468	5
colonic CD	3	11.901	1.815	9.159	379.183	5
colonic CD	3	12.706	1.497	9.848	492.598	8
colonic CD	3	16.007	4.585	7.52	459.127	10
colonic CD	3	13.164	2.29	8.435	401.242	11
colonic CD	3	32.622	9.354	8.934	463.161	16
colonic CD	3	18.648	1.497	8.021	628.365	17
colonic CD	3	15.235	3.796	7.981	173.815	19
colonic CD	3	35.367	1.497	10.028	275.61	26
colonic CD	3	12.277	4.45	5.379	722.034	1
colonic CD	3	33.306	2.36	8.097	493.35	1
colonic CD	3	7.209	1.504	5.097	359.494	1
colonic CD	3	10.448	5.414	8.343	395.167	1
colonic CD	3	10.464	1.766	9.88	346.503	2
colonic CD	3	10.1	3.111	9.212	509.69	2
colonic CD	3	14.701	1.497	8.694	1208.56	2
colonic CD	3	18.63	2.065	8.125	568.151	3
colonic CD	3	15.48	4.821	8.639	479.555	3
colonic CD	3	14.02	3.452	8.885	616.276	3
colonic CD	3	19.913	1.497	13.854	311.731	5
colonic CD	3	13.763	2.772	6.594	320.359	5
colonic CD	3	18.55	5.365	10.896	941.818	5
colonic CD	3	13.546	2.682	10.647	354.538	6
colonic CD	3	12.817	3.802	8.043	534.991	7
colonic CD	3	19.632	3.867	8.683	509.501	8
colonic CD	3	24.681	2.206	9.612	604.021	9
colonic CD	3	18.415	5.751	8.067	507.556	13
colonic CD	3	5.094	1.497	9.801	327.352	13
colonic CD	3	21.537	3	13.281	395.518	14
colonic CD	3	19.153	1.497	8.141	495.164	14
colonic CD	3		1.497	12.608	465.489	15
colonic CD	3	16.59	6.281	6.095	495.933	18
colonic CD	3	31.961	5.456	6.617	428.609	26
colonic CD	3	29.939	1.497	11.225	513.757	28
colonic CD	3	12.241	1.523	5.915	632.263	33
colonic CD	3	40.49	2.218	9.372	559.215	47
colonic CD	3	31.303	1.497	12.442	520.986	50
colonic CD	3	45.906	11.182	5.07	397.945	54
colonic CD	3	9.646	2.589	8.889	533.414	1
Healthy donors	4	5.8257	3.76195	4.27785	145.862
Healthy donors	4	15.5457	2.39445	5.52805	215.573
Healthy donors	4	15.5673	2.67572	5.9071	271.26
Healthy donors	4	12.1419	2.86291	5.15565	225.779
Healthy donors	4	24.1947	2.60841	5.03595	164.965
Healthy donors	4	11.3859	2.02887	5.55085	164.258
Healthy donors	4	3.7953	3.04398	7.44895	390.707
Healthy donors	4	8.8632	1.97648	4.97705	250.974
Healthy donors	4	30.3309	3.97476	8.5823	184.67
Healthy donors	4	25.2999	2.45507	5.58505	164.536
Healthy donors	4	42.5052	2.56405	5.20315	263.666
Healthy donors	4	27.1719	2.9826	6.47615	413.012
Healthy donors	4	15.066	3.28834	6.4638	165.459
Healthy donors	4	25.0173	2.49445	6.02205	184.031
Healthy donors	4	34.1541	1.99503	5.26775	242.124
Healthy donors	4	28.1439	3.26004	3.67365	313.756
Healthy donors	4	20.4705	2.59751	5.5024	198.806
Healthy donors	4	64.1835	2.34455	4.36905	536.426
Healthy donors	4	22.2336	2.8392	6.1294	240.187
Healthy donors	4	37.3014	2.34168	5.89665	321.227
Healthy donors	4	8.9172	2.52639	5.24685	237.713
Healthy donors	4	8.3574	3.58987	4.3643	331.857
Healthy donors	4	33.3873	2.96788	5.89665	179.941
Healthy donors	4	23.2155	1.84398	5.33425	181.546

## Sheet: Table 3
	2x2 tables
		Q1 vs Q2			Q1 vs. Q3			Q1 vs Q4
	BGM	Q1	Q2	total	Q1	Q3	total	Q1	Q4	total
	colon	4	5	9	4	4	8	4	8	12
	Ileal	6	4	10	6	5	11	6	1	7
	total	10	9	19	10	9	19	10	9	19
		Q1 vs Q2			Q1 vs. Q3			Q1 vs Q4
	EL-NE	Q1	Q2	total	Q1	Q3	total	Q1	Q4	total
	colon	5	5	10	5	6	11	5	7	12
	Ileal	5	4	9	5	3	8	5	2	7
	total	10	9	19	10	9	19	10	9	19
		Q1 vs Q2			Q1 vs. Q3			Q1 vs Q4
	BGM + EL-NE	Q1: BGM + EL-NE	Q2: BGM + EL-NE	total	Q1: BGM + EL-NE	Q3: BGM + EL-NE	total	Q1: BGM + EL-NE	Q4: BGM + EL-NE	total
	colon	1	5	6	1	10	11	1	8	9
	Ileal	5	4	9	5	4	9	5	1	6
	total	6	9	15	6	14	20	6	9	15
